# Supplementary material for: Rare Primate Rhinopithecus bieti Can Sustain the Resilience of Montane Forests
Source: Animals (Basel). 2025 Oct 17;15(20):3021. doi: 10.3390/ani15203021 (PMC12561596; doi:10.3390/ani15203021)
Supplement: Supplementary file 1 [file animals-15-03021-s001.zip]

Archive with 1 entries (1 files):
- animals-3876246-supplementary.pdf
